# Supplementary material for: Plasma lipidome dysregulation in frontotemporal dementia reveals shared, genotype‐specific, and severity‐linked alterations
Source: Alzheimers Dement. 2025 Sep 8;21(9):e70631. doi: 10.1002/alz.70631 (PMC12417310; doi:10.1002/alz.70631)
Supplement: Supplementary file 3 — Supporting Information [file ALZ-21-e70631-s002.xlsx]

## Sheet: Supplementary-S1
Supp Table 1. Median concentrations (uM) of lipids and fold change and p-value between FTD over control
	Control (n=50)		FTD (n=75)
	Median	IQR	Median	IQR	FC (fold change)	p-value
AcCa(10:0)	0.080163	0.111861	0.0974572	0.0902832	1.0354	0.84157
AcCa(12:1)	0.051789	0.0875266	0.0391622	0.0894947	0.88252	0.55097
AcCa(14:1)	0.0500399	0.139507	0.0716825	0.142543	0.93991	0.78034
AcCa(16:0)	0.0914803	0.0486659	0.0967542	0.0515003	1.0171	0.8706
AcCa(18:0)	0.0610441	0.0281712	0.0648846	0.0311221	1.0259	0.76654
AcCa(18:1)	0.13617	0.128546	0.155384	0.132933	1.1176	0.33847
AcCa(18:2)	0.150896	0.169924	0.185909	0.172987	0.9828	0.89157
AcCa(2:0)	0.035973	0.0280355	0.0529374	0.0394225	1.242	0.17444
AcCa(24:0)	0.0653364	0.0247469	0.0709738	0.0330262	1.0384	0.67288
AcCa(26:0)	0.101109	0.0551325	0.116576	0.0585253	1.0766	0.38988
BMP(18:1_18:1)	0.02612	0.00124	0.03386	0.00124	1.2578	0.17891
BMP(18:1_18:2)	0.01124	0.00425	0.01345	0.00267	1.1682	0.36749
BMP(22:6_22:6)	0.01597	0.00688	0.01778	0.00568	1.0571	0.26821
Cer(20:0_d18:1)	0.045501	0.0180409	0.050471	0.032615	1.3003	0.14553
Cer(22:0_d18:0)	0.12181	0.0488781	0.0415994	0.00874917	2.0831	0.037324
Cer(22:0_d18:1)	0.456121	0.0396742	0.75383	0.398831	1.597	0.017821
Cer(22:0_d18:2)	0.0788853	0.0077038	0.130388	0.0647417	1.5564	0.13059
Cer(23:0_d16:1)	0.0555692	0.0379801	0.0707	0.050001	1.1232	0.28517
Cer(23:0_d18:0)	0.0684812	0.0297585	0.0792902	0.0333446	1.109	0.29334
Cer(23:0_d18:1)	0.430375	0.202739	0.725929	0.309029	1.761	0.0043913
Cer(23:0_d18:2)	0.0762222	0.0233899	0.0819	0.0422826	1.1238	0.13027
Cer(24:0_d16:1)	0.121971	0.0845484	0.146668	0.0892406	1.123	0.16814
Cer(24:0_d18:0)	0.21445	0.0926888	0.223789	0.0977694	1.0866	0.30297
Cer(24:0_d18:1)	1.61769	0.130395	2.51191	1.19215	1.8429	0.08991
Cer(24:0_d18:2)	0.301944	0.135709	0.336537	0.183644	1.1059	0.19254
Cer(24:1_d16:1)	0.0267261	0.0104455	0.033048	0.0183988	1.3735	0.082632
Cer(24:1_d18:0)	0.0857881	0.0459478	0.1057	0.0436839	1.0766	0.43945
Cer(24:1_d18:1)	0.467207	0.0711087	0.805595	0.447441	1.637	0.068138
Cer(24:1_d18:2)	0.0934255	0.0378231	0.118047	0.0768798	1.1594	0.05167
Cer(m18:0_22:0)	0.0214591	0.0268846	0.0364943	0.0306629	1.2604	0.12647
Cer(m18:0_24:0)	0.0224229	0.0195649	0.0434704	0.0440164	1.2715	0.11418
Cer(m18:1_22:0)	0.0450848	0.0530056	0.0601904	0.0759748	1.1695	0.31675
Cer(m18:1_24:0)	0.0613303	0.0543116	0.0810473	0.0762735	1.1346	0.37968
Cer(m18:1_24:1)	0.0295525	0.0273551	0.06531	0.0650341	2.2197	0.014886
ChE(16:0)	161.131	60.1339	174.077	105.449	1.1094	0.25026
ChE(16:1)	56.3543	53.9665	68.7048	76.3946	1.237	0.097235
ChE(18:0)	12.4327	7.81695	16.1062	9.82719	1.1459	0.19276
ChE(18:1)	899.114	532.223	1039.86	639.297	1.0942	0.31933
ChE(18:2)	4892.63	3025.26	5559.75	3842.09	1.0828	0.41019
ChE(18:3)	183.154	159.56	228.614	204.385	1.1099	0.39224
ChE(18:4)	1.28974	1.28447	1.42579	1.85894	1.1455	0.4425
ChE(19:1)	1.8075	2.44795	2.0622	3.05878	1.0977	0.56754
ChE(19:2)	0.133571	0.422288	0.188055	0.426711	1.0995	0.7879
ChE(20:1)	51.2704	39.1204	60.75	48.1787	1.1056	0.32507
ChE(20:2)	108.827	102.451	131.484	119.95	1.0499	0.66623
ChE(20:3)	231.291	105.146	314.188	187.425	1.1424	0.17012
ChE(20:4)	1705.17	1053.02	2026.9	1604.41	1.0866	0.45031
ChE(20:5)	162.492	209.523	211.445	210.045	1.0096	0.95008
ChE(22:3)	9.0797	6.20689	12.2932	8.13561	1.1614	0.17209
ChE(22:4)	88.4858	75.6074	100.345	95.7121	1.0668	0.55104
ChE(22:5)	41.8362	30.5527	55.7273	39.2109	1.1375	0.25915
ChE(22:6)	166.725	246.049	150.975	188.146	0.99339	0.96514
ChE(24:5)	2.16119	1.7994	2.34501	2.47708	1.0982	0.50558
ChE(26:8)	0.220822	0.436079	0.180855	0.513109	1.0663	0.88415
CmE(18:1)	2.22748	2.0693	2.8565	2.16044	1.1146	0.29702
CmE(18:2)	12.2231	13.9596	14.5109	18.8333	1.0769	0.50858
CmE(18:3)	1.62394	1.30876	1.69978	1.43144	1.0494	0.72314
CmE(20:4)	2.36642	3.60975	2.36523	3.17485	0.9524	0.76968
Co(Q10)	134.258	91.4129	158.864	135.349	1.0526	0.60633
Co(Q9)	2.49343	1.7914	2.5875	2.14371	1.1083	0.32999
DG(10:0_30:6)	0.0284838	0.019911	0.0390722	0.0214204	1.0281	0.85546
DG(14:0_18:1)	0.0346891	0.0278562	0.042389	0.0404366	1.0697	0.80064
DG(15:1_23:2)	1.41688	1.0248	1.47696	1.17121	1.0604	0.62012
DG(16:0_16:0)	0.36995	0.254229	0.461074	0.461445	1.1216	0.57334
DG(16:0_18:0)	0.0561043	0.0155146	0.0578196	0.0283394	1.0679	0.63471
DG(16:0_18:1)	2.52245	1.11155	3.07385	1.90502	1.0814	0.60475
DG(16:0_18:2)	0.322178	0.175609	0.364203	0.286299	1.0886	0.50808
DG(16:0_18:3)	0.0386834	0.0213684	0.0460816	0.0252884	1.0172	0.9231
DG(16:0_18:4)	0.365684	0.266288	0.465584	0.451542	1.098	0.69821
DG(16:0_20:4)	2.44886	1.15842	3.06205	1.94371	1.087	0.58021
DG(16:0_20:5)	1.43941	0.782708	1.75029	1.28733	1.1214	0.33652
DG(16:0_24:0)	0.030421	0.0222603	0.0324921	0.0141643	0.91355	0.88878
DG(16:0_26:0)	0.00429453	0.00796205	0.00427206	0.00712772	0.8596	0.8478
DG(16:1_18:1)	0.0548538	0.0579735	0.0767715	0.112199	1.1027	0.71182
DG(16:1_18:2)	0.177186	0.0713182	0.200882	0.109238	1.1181	0.22061
DG(18:0_18:0)	0.155484	0.0467071	0.145451	0.0296884	1.0216	0.92758
DG(18:0_18:1)	0.107463	0.0552885	0.121589	0.086929	1.0825	0.64393
DG(18:0_18:2)	0.0963142	0.0530653	0.121053	0.0895831	1.1255	0.36792
DG(18:0_18:3)	0.47593	0.156126	0.523159	0.227679	1.0569	0.65478
DG(18:1_18:1)	2.2815	1.58753	2.91973	1.59278	1.0485	0.68917
DG(18:1_18:2)	2.74151	1.78697	3.10786	1.94277	1.0385	0.7279
DG(18:1_18:3)	0.0916804	0.0532891	0.111222	0.0627764	1.0477	0.72085
DG(18:1_20:0)	0.175221	0.0989146	0.197734	0.115413	1.0159	0.9344
DG(18:1_20:4)	0.366458	0.313108	0.450655	0.321788	1.02	0.90097
DG(18:2_18:2)	0.517946	0.37839	0.605605	0.406168	1.1074	0.41755
DG(18:2_18:3)	0.0475325	0.0358589	0.05189	0.0349186	0.97863	0.91098
DG(21:1_21:4)	0.508955	0.198261	0.566429	0.144188	1.0069	0.96909
GD1(d18:1_16:0)	0.00159589	0.00424504	0.00253219	0.00685187	1.58669	0.84577
GD1(d18:1_18:0)	0.0057681	0.00774111	0.01036	0.0211469	1.79608	0.19522
GD1(d20:1_18:0)	0.00112062	0.00325568	0.00194473	0.00439131	1.7354	0.27723
GD3(d18:1_16:0)	0.015699	0.0398323	0.0274252	0.0516235	1.74694	0.036247
GD3(d18:1_18:0)	0.000962739	0.00470719	0.0017906	0.00548289	1.8599	0.72061
GD3(d18:1_24:1)	0.00558796	0.0160148	0.0195289	0.045297	3.49482	0.0028625
GD3(d20:1_20:0)	0.000760435	0.00323842	0.00103621	0.00654894	1.36265	0.026871
GM2(d18:1_16:0)	0.0103453	0.0389435	0.0161269	0.0489684	1.55887	0.29229
GM3(d18:1_16:0)	0.114938	0.0197046	0.242689	0.163257	2.11147	0.0015774
GM3(d18:1_18:0)	0.0462779	0.0245664	0.0833364	0.0707918	1.80078	0.0022811
GM3(d18:1_22:0)	0.0275027	0.0376613	0.034761	0.0567158	1.26391	0.20361
GM3(d18:1_24:1)	0.040906	0.0483877	0.0807322	0.124245	1.97361	0.0090027
GM3(d20:1_18:1)	0.00185072	0.0140884	0.0024228	0.0197514	1.30911	0.66621
GM3(d20:1_20:0)	0.0358459	0.0418669	0.0564324	0.0674386	1.57431	0.020845
GT1(d18:1_16:0)	0.00112817	0.0021909	0.000973355	0.00348595	0.862771	0.97064
GT1(d18:1_18:0)	0.0017495	0.00360613	0.00246553	0.00558471	1.40928	0.077596
GT1(d20:1_18:0)	0.00167912	0.00411832	0.00237	0.00640536	1.41145	0.96574
Hex1Cer(16:0_d18:1)	0.03256	0.0183854	0.0405516	0.01876	1.1214	0.15384
Hex1Cer(18:3_d18:0)	0.014065	0.0701133	0.0231646	0.180619	1.0937	0.85667
Hex1Cer(20:0_d18:1)	0.0111118	0.00669392	0.0127742	0.00671109	1.11	0.35624
Hex1Cer(22:0_d18:1)	0.104844	0.0502607	0.119054	0.0402516	1.0998	0.34223
Hex1Cer(22:0_d18:2)	0.0126028	0.00843485	0.0162478	0.00900059	1.908	0.34795
Hex1Cer(23:0_d18:1)	0.139664	0.0630509	0.279695	0.0794248	1.596	0.079873
Hex1Cer(24:0_d18:1)	0.210014	0.1475	0.290547	0.139388	1.308	0.21285
Hex1Cer(24:0_d18:2)	0.0226309	0.0113786	0.0279876	0.0179077	1.1167	0.32792
Hex1Cer(24:1_d18:1)	0.069699	0.0487342	0.101044	0.05697	1.7214	0.072953
Hex1Cer(24:1_d18:2)	0.00930526	0.00702971	0.0116606	0.00612745	1.0979	0.38497
Hex2Cer(16:0_d18:1)	0.104329	0.0300946	0.119486	0.0462795	1.1242	0.14284
Hex2Cer(22:0_d18:1)	0.0163262	0.00665447	0.0171344	0.00649116	1.914	0.23334
Hex2Cer(24:0_d18:1)	0.0151081	0.00971952	0.0177383	0.00960485	1.906	0.27066
Hex2Cer(24:1_d18:1)	0.0285029	0.0146646	0.0294748	0.0117868	1.0363	0.72142
Hex3Cer(16:0_d18:1)	0.0157485	0.00643738	0.0190575	0.00597717	1.1085	0.18382
Hex3Cer(24:1_d18:1)	0.00702616	0.00469987	0.00835466	0.00481458	1.0232	0.85262
LBPA(16:0_20:5)	5.91077	3.15137	6.75097	3.46441	1.1008	0.19658
LPC(14:0)	0.862565	0.429914	1.02712	0.616212	1.1566	0.08342
LPC(15:0)	0.58519	0.195705	0.654245	0.201777	1.1189	0.038123
LPC(15:1)	0.0801005	0.0537813	0.0874126	0.0616322	1.1206	0.37656
LPC(16:0)	21.7854	8.69418	24.9414	9.8901	1.1637	0.024205
LPC(16:1)	1.81609	0.540457	1.96997	0.727052	1.169	0.012122
LPC(17:0)	0.535073	0.220285	0.554856	0.190531	1.0728	0.31415
LPC(17:1)	0.139123	0.0740928	0.159926	0.0592306	1.0993	0.19101
LPC(18:0)	12.8517	3.72373	15.0203	5.28786	1.1139	0.073547
LPC(18:1)	3.48226	1.18028	3.89294	1.39507	1.116	0.050072
LPC(18:2)	2.64465	1.09937	2.95829	1.35382	1.0634	0.39948
LPC(18:3)	1.94467	0.422216	2.30739	0.758494	1.1547	0.0069088
LPC(18:4)	0.0160117	0.045833	0.020939	0.045008	1.2083	0.30187
LPC(19:0)	0.0357321	0.00814884	0.0382644	0.012701	1.1035	0.082841
LPC(20:0)	0.0532124	0.0265561	0.0662207	0.0275652	1.0811	0.40184
LPC(20:1)	0.0979261	0.0297832	0.103136	0.0412582	1.0647	0.31971
LPC(20:2)	0.0535902	0.0286058	0.0530884	0.0310727	1.0884	0.20867
LPC(20:3)	0.416453	0.163437	0.466624	0.22654	1.1564	0.044936
LPC(20:4)	4.30434	2.07958	4.66572	2.29346	1.1064	0.17916
LPC(20:5)	0.684569	0.311474	0.756161	0.357527	1.072	0.27177
LPC(22:4)	0.0309281	0.0267073	0.03945	0.0343845	1.209	0.090605
LPC(22:5)	0.044451	0.0203419	0.054142	0.0239551	1.1223	0.1043
LPC(22:6)	0.764276	0.341653	0.733514	0.260894	1.029	0.70166
LPC(30:0)	0.148259	0.0569882	0.167343	0.0811952	1.1428	0.064203
LPC(30:1)	0.0520066	0.0284968	0.0718505	0.0310253	1.1569	0.10519
LPC(O-16:0)	0.135257	0.0777278	0.148949	0.0684181	1.0758	0.32373
LPC(O-16:1)	0.165785	0.0611973	0.189445	0.0617469	1.0988	0.10696
LPC(O-16:2)	0.47569	0.145993	0.524491	0.169479	1.1305	0.028116
LPC(O-18:0)	0.0880286	0.0352477	0.092575	0.0373834	1.0931	0.19568
LPC(O-24:0)	0.083571	0.0327238	0.0966	0.0309328	1.1155	0.08106
LPC(P-16:0)	0.173262	0.0644592	0.188745	0.0618277	1.1014	0.10884
LPC(P-16:1)	0.453773	0.195342	0.523809	0.159923	1.1265	0.05545
LPC(P-18:0)	0.192439	0.0805802	0.209167	0.0778195	1.0911	0.13876
LPE(16:0)	0.397822	0.220894	0.47591	0.236348	1.0879	0.41648
LPE(18:0)	0.28858	0.109166	0.356556	0.1597	1.1362	0.048449
LPE(18:1)	0.107001	0.0441038	0.116268	0.0395435	1.1289	0.14474
LPE(18:2)	0.709836	0.291216	0.833049	0.421533	1.144	0.12564
LPE(20:4)	0.607127	0.224522	0.717485	0.287696	1.1211	0.10285
PC(14:1_O-18:0)	0.130497	0.076837	0.119744	0.0614067	0.97265	0.84199
PC(15:1_22:4)	0.0378456	0.0347667	0.0324117	0.0262044	0.93356	0.56133
PC(16:0_16:0)	3.23508	2.09032	2.89153	1.33567	0.99702	0.98507
PC(16:0_16:1)	3.03354	2.02124	2.83377	2.53485	1.0862	0.5539
PC(16:0_18:1)	63.2394	45.8921	59.2199	32.3768	0.98458	0.9251
PC(16:0_18:2)	156.711	86.6918	150.292	65.563	1.0084	0.96018
PC(16:0_20:3)	26.6451	14.6789	26.4114	12.2133	1.0248	0.85998
PC(16:0_20:4)	54.228	37.3254	50.7476	27.4832	0.9519	0.62973
PC(16:0_20:5)	3.30699	2.76343	2.84442	2.12403	0.91847	0.63033
PC(16:0_22:4)	4.4342	3.36551	4.06502	1.5636	0.90253	0.40323
PC(16:0_22:6)	15.8546	11.4623	9.35798	7.43903	2.18921	0.0035838
PC(16:0_22:7)	3.31382	2.65764	3.03783	1.9079	0.9474	0.64722
PC(16:0_O-18:4)	0.0124023	0.0122714	0.00514737	0.00135507	2.327	0.035958
PC(16:0_O-20:2)	0.0122378	0.00924314	0.0105231	0.00504182	0.87758	0.38006
PC(16:1_18:2)	1.37792	1.30014	1.30755	0.808657	0.96384	0.8424
PC(16:3_22:1)	1.29146	1.38399	1.26151	1.26341	0.91338	0.43806
PC(16:3_24:6)	0.0664379	0.063679	0.0621514	0.0408252	0.86257	0.2202
PC(18:0_18:0)	0.106813	0.0621885	0.100349	0.0389254	0.94362	0.71071
PC(18:0_18:1)	10.9929	7.73124	9.85074	5.69772	1.99085	0.096107
PC(18:0_18:2)	92.2089	75.6689	72.9535	33.9035	1.67991	0.01314
PC(18:0_20:3)	11.6158	9.26621	9.50276	5.19292	0.83621	0.1383
PC(18:0_20:4)	38.4294	37.8303	29.2612	16.6267	5.75219	0.021809
PC(18:0_20:5)	5.50559	3.7021	4.31301	2.687	0.91063	0.44184
PC(18:0_22:5)	3.69179	2.30351	3.06346	1.91302	0.9661	0.81439
PC(18:0_22:6)	2.08439	2.65946	1.96821	2.2343	0.92962	0.69896
PC(18:0_22:7)	0.128249	0.107651	0.117763	0.0743067	0.89572	0.2959
PC(18:0_O-18:3)	0.666394	0.617776	0.662951	0.363274	0.93333	0.60038
PC(18:0_O-18:4)	0.247093	0.190764	0.225146	0.130478	0.95318	0.73695
PC(18:0_O-20:6)	0.274947	0.203826	0.252809	0.117951	0.95196	0.73707
PC(18:1_18:1)	10.7743	14.4701	11.2962	8.75638	0.94195	0.73837
PC(18:1_18:2)	32.6418	20.4037	28.1858	11.3003	1.0115	0.95693
PC(18:1_20:4)	17.6139	9.63366	15.1816	4.46057	0.9424	0.68402
PC(18:1_20:5)	1.17874	0.857089	1.08273	0.66474	0.95893	0.82445
PC(18:1_22:5)	0.4704	0.611378	0.419201	0.46948	1.0215	0.93504
PC(18:1_22:7)	0.911629	0.485367	0.745665	0.269995	0.98144	0.91395
PC(18:1_O-18:1)	0.395769	0.337303	0.401494	0.231608	0.96749	0.84895
PC(18:1_O-18:4)	0.576837	0.443082	0.482701	0.418922	0.9365	0.69772
PC(18:1_O-20:5)	0.0101747	0.0069097	0.00887379	0.00552858	0.97831	0.88933
PC(18:2_18:2)	5.41595	4.79033	5.08055	4.15653	2.0197	0.92184
PC(18:2_18:3)	10.4541	6.96763	9.82909	4.04021	0.99076	0.95589
PC(18:2_20:3)	0.526799	0.525629	0.493505	0.350414	0.89893	0.46605
PC(18:2_O-18:1)	0.388948	0.353749	0.372549	0.247814	0.93819	0.68881
PC(18:2_O-18:4)	0.00762225	0.00888052	0.00583688	0.00697675	0.96391	0.90051
PC(18:3_22:6)	0.376091	0.284481	0.327376	0.167827	0.87631	0.25613
PC(18:3_O-18:1)	3.93179	2.77391	3.40426	1.52643	0.95138	0.73288
PC(20:1_20:4)	0.109801	0.0698867	0.0956139	0.0408782	0.97753	0.88618
PC(20:1_O-12:0)	0.421435	0.287726	0.409804	0.212912	0.97654	0.88567
PC(20:1_O-20:1)	0.0338095	0.0276575	0.0311896	0.0167427	0.97644	0.90875
PC(20:3_20:3)	6.90514	5.22208	5.13626	3.80632	0.90263	0.50716
PC(20:3_20:4)	0.42074	0.339598	0.341777	0.212508	0.88148	0.36061
PC(20:4_O-18:0)	0.27659	0.211934	0.279635	0.126426	0.96596	0.77335
PC(20:4_O-18:1)	0.864615	0.735137	0.856183	0.357412	0.95992	0.76526
PC(20:4_O-18:2)	0.239305	0.195649	0.217458	0.117511	0.902	0.30745
PC(20:5_O-18:1)	0.294242	0.2901	0.251559	0.217519	0.91336	0.64277
PC(22:6_O-18:1)	0.0928878	0.100529	0.0765244	0.0565601	0.90478	0.53454
PC(22:6_O-18:2)	0.0503429	0.0414415	0.046569	0.0236686	0.91424	0.36567
PE(16:0_18:2)	0.887295	0.705007	0.927292	0.533314	0.95416	0.88702
PE(16:0_20:4)	1.61673	1.14282	1.53111	0.813486	0.89581	0.50254
PE(16:0_22:6)	0.961421	0.888575	0.843993	0.809663	0.85785	0.40718
PE(18:0_18:2)	1.91025	1.88457	1.96816	1.16021	0.97273	0.94191
PE(18:0_20:4)	5.90806	3.85366	3.00363	2.22124	2.66492	0.001377
PE(18:0_22:6)	0.907326	0.915956	0.847747	0.592408	0.87696	0.53646
PE(18:1_18:1)	0.724547	0.757139	0.630961	0.490579	0.9343	0.87328
PE(18:1_18:2)	0.0425694	0.0761988	0.0418008	0.0507327	0.73148	0.52792
PE(18:1_20:4)	1.80484	1.43277	1.58572	0.798051	0.87177	0.54101
PE(18:1_O-18:2)	0.714352	0.520313	0.667282	0.436011	0.90646	0.41565
PE(18:1_P-16:0)	0.210802	0.14801	0.175133	0.0763972	0.88702	0.34667
PE(18:1_P-18:0)	0.208502	0.154189	0.170322	0.0985226	0.8698	0.24351
PE(18:1_P-18:1)	0.201664	0.154521	0.165895	0.102633	0.85936	0.41464
PE(18:2_O-18:2)	0.578987	0.391263	0.531551	0.368844	0.90907	0.54376
PE(18:2_P-16:0)	0.500981	0.291928	0.42613	0.266242	0.89355	0.42059
PE(18:2_P-18:0)	0.71684	0.522991	0.644122	0.483257	0.91469	0.47093
PE(18:2_P-18:1)	0.466998	0.343919	0.452444	0.334121	0.91992	0.59582
PE(18:2_P-20:0)	0.0981246	0.0620892	0.0958346	0.0672727	0.93577	0.60481
PE(20:3_O-16:1)	0.129471	0.144998	0.133151	0.131204	0.90352	0.60988
PE(20:3_O-18:1)	0.211713	0.159335	0.187948	0.0918907	0.88998	0.39369
PE(20:3_P-16:0)	0.242074	0.196223	0.226917	0.1475	0.90029	0.52439
PE(20:3_P-18:0)	0.159139	0.123283	0.155742	0.0909204	0.9254	0.5445
PE(20:4_O-20:1)	0.302877	0.238649	0.278344	0.152251	0.86409	0.26879
PE(20:4_P-16:0)	1.88342	1.79564	1.62643	0.907028	0.85678	0.21306
PE(20:4_P-18:0)	3.19936	2.57512	2.65658	1.23839	0.86957	0.23778
PE(20:4_P-18:1)	1.72965	1.50164	1.5781	0.80239	0.88022	0.30689
PE(20:4_P-18:2)	0.22711	0.226042	0.196662	0.126131	0.84878	0.22194
PE(20:4_P-20:0)	0.31348	0.20848	0.312179	0.11568	0.88467	0.30565
PE(20:5_P-16:0)	0.153898	0.183859	0.128444	0.15125	0.82132	0.23019
PE(20:5_P-18:0)	0.518413	0.479039	0.397749	0.350424	0.85992	0.26429
PE(20:5_P-18:1)	0.352802	0.313719	0.274435	0.198796	0.8416	0.2681
PE(22:4_P-16:0)	0.55388	0.412254	0.459191	0.192629	0.86224	0.21234
PE(22:4_P-18:0)	0.258808	0.19739	0.20973	0.128732	0.86468	0.25291
PE(22:4_P-18:1)	0.160226	0.0975372	0.13216	0.070034	0.8901	0.50743
PE(22:5_O-18:1)	0.338757	0.19096	0.300486	0.0879626	0.87818	0.41073
PE(22:5_O-18:2)	0.0794936	0.073648	0.0649249	0.0457205	0.82601	0.21213
PE(22:5_P-18:0)	0.299678	0.158098	0.304732	0.0999873	0.90377	0.52214
PE(22:6_O-16:1)	0.958927	0.995704	0.71364	0.573752	0.82191	0.093334
PE(22:6_P-16:0)	1.2297	1.01333	1.01492	0.683581	0.83402	0.11793
PE(22:6_P-18:0)	0.892435	0.643097	0.769754	0.364953	0.86075	0.17031
PE(34:1)	0.416564	0.310858	0.373535	0.243884	0.91293	0.69481
PE(34:2)	0.243649	0.254359	0.229172	0.210599	0.91238	0.75379
PE(36:1)	0.362148	0.301284	0.329766	0.195852	0.93949	0.85882
PE(36:2)	0.785068	0.593452	0.758525	0.47065	0.96879	0.93126
PE(36:3)	0.273014	0.272672	0.238226	0.242652	0.93724	0.90402
PE(38:3)	0.195781	0.146592	0.207091	0.140118	0.97667	0.87045
PE(38:5)	0.0827961	0.0995564	0.0858222	0.169122	1.0057	0.99299
PG(13:1_23:4)	0.775045	1.14429	0.760469	0.827836	0.78713	0.099511
PG(15:0_21:5)	7.98423	5.50161	8.82209	3.60976	0.90658	0.18952
PG(15:2_23:1)	2.75576	1.6339	2.40924	1.43799	0.88576	0.12664
PG(16:0_28:0)	3.01071	2.35367	2.57559	2.53786	0.9474	0.65531
PG(16:0_28:1)	0.128801	0.139278	0.138201	0.154949	0.77074	0.54117
PG(18:0_20:6)	0.702897	0.917308	0.752889	1.0264	0.92959	0.66438
PG(18:1_28:0)	3.06262	3.20783	3.18521	2.35726	0.90253	0.42108
PG(18:1_28:1)	0.215475	0.196686	0.221588	0.1921	0.80839	0.52663
PG(18:2_28:0)	0.718959	0.874427	0.799383	0.757294	0.91501	0.5653
PG(18:3_28:0)	0.0349765	0.0543543	0.0413703	0.0707613	0.67336	0.53972
PG(20:0_23:5)	4.61074	2.72282	4.69261	2.48296	0.92534	0.44922
PG(20:0_28:0)	1.05068	1.54862	0.980798	1.2485	0.82936	0.31811
PG(21:3_24:3)	6.43925	3.35784	5.1879	2.68807	0.89704	0.18954
PI(16:0_20:4)	1.97175	1.19307	2.00932	1.0719	0.97188	0.74677
PI(18:0_18:0)	1.32812	0.819137	1.93964	0.931894	2.0087	0.031126
PI(18:0_18:2)	22.5712	14.2504	22.9703	10.1523	0.94311	0.3845
PI(18:0_18:3)	2.56482	1.76472	5.56821	3.64926	2.10648	0.02782
PI(18:0_20:4)	88.0264	45.92	84.1179	19.7331	0.91582	0.092352
PI(18:0_22:5)	14.8896	6.22184	13.4583	5.71274	0.93606	0.2525
PI(18:0_22:7)	12.2257	6.69991	12.2836	4.94775	0.91685	0.16268
PI(18:1_18:1)	0.90237	0.558426	0.875853	0.406546	0.91361	0.17667
PI(18:1_20:4)	1.03748	0.595978	2.15963	0.228343	2.18323	0.022599
PI(34:1)	0.836821	0.639777	0.819087	0.619228	0.95769	0.65177
PI(34:2)	1.33332	0.688988	1.38874	0.655713	0.9509	0.49329
PI(36:1)	2.0856	1.86125	2.37792	1.13608	0.89878	0.23631
PI(36:2)	2.03591	1.16714	1.95252	0.871245	0.91602	0.16779
PI(36:3)	0.708991	0.500562	0.69237	0.379861	0.92152	0.29501
PI(38:3)	3.85329	2.51273	3.83677	2.37711	0.97101	0.70404
PI(38:4)	0.939355	1.04082	0.981043	0.825351	0.93397	0.54579
PI(38:5)	1.08704	0.679384	1.00271	0.431057	0.89848	0.075565
PI(38:7)	1.19836	0.613258	1.12739	0.611562	0.96477	0.66791
PI(40:6)	1.35367	0.90298	1.13872	0.653903	0.90254	0.24587
PS(18:0_18:1)	0.780627	0.594988	0.65929	0.477923	0.8295	0.14039
PS(18:0_20:4)	0.720176	0.565146	0.621585	0.513606	0.86816	0.22625
PS(18:0_22:6)	0.000657303	0.027552	0.000515664	0.027775	0.89091	0.66973
PS(38:4)	0.0764118	0.0869651	0.0686424	0.0777564	0.90662	0.51941
SiE(16:1)	0.0943946	0.0790029	0.099445	0.0600164	0.90568	0.36133
SiE(18:1)	0.011112	0.013915	0.0112584	0.00740531	0.83183	0.14936
SiE(18:2)	0.107294	0.120996	0.116415	0.0705572	0.83887	0.19939
SiE(20:4)	0.165752	0.117977	0.154379	0.0755263	0.92174	0.4095
SM(21:0_d16:1)	0.0946076	0.0757681	0.0856713	0.0541567	0.87716	0.17717
SM(21:0_d18:1)	0.0176226	0.0113214	0.01716	0.00623722	0.88494	0.08237
SM(24:1_d18:1)	0.0570885	0.0409518	0.0517494	0.0226808	0.83611	0.026603
SM(24:3_d18:2)	0.454009	0.355629	0.420714	0.20663	0.8393	0.039978
SM(25:0_d18:2)	0.64283	0.500823	0.620893	0.364008	0.89674	0.31182
SM(d30:1)	0.0431892	0.0318581	0.039486	0.0218903	0.92148	0.42652
SM(d31:1)	0.0239414	0.0147676	0.0222559	0.00917057	0.94066	0.40788
SM(d32:0)	0.0462937	0.0327265	0.0436383	0.025063	0.88732	0.16984
SM(d32:1)	1.44127	0.874161	1.33859	0.627252	0.91981	0.2161
SM(d32:2)	0.0798444	0.075367	0.0865056	0.0606001	0.87107	0.32425
SM(d33:1)	0.831116	0.48712	0.835127	0.313706	0.91792	0.29133
SM(d33:2)	0.0308514	0.0171459	0.0278037	0.0117299	0.9013	0.15705
SM(d34:0)	1.45305	1.03279	1.34551	0.549616	0.873	0.053913
SM(d34:1)	25.944	11.3542	22.8997	8.03051	2.88046	0.0047441
SM(d34:2)	2.33956	1.29013	2.23328	1.01409	0.89911	0.14634
SM(d34:4)	0.109586	0.07491	0.107491	0.0419819	0.91342	0.21947
SM(d34:5)	0.00307298	0.00381489	0.00280815	0.00237341	0.8346	0.23786
SM(d35:0)	0.0121114	0.0201947	0.0148995	0.0171258	0.95037	0.72918
SM(d35:1)	1.25496	0.72686	1.16086	0.405469	0.87998	0.10229
SM(d35:2)	0.107704	0.0567617	0.0946265	0.0463014	0.89685	0.16677
SM(d35:4)	0.0767609	0.049444	0.0698635	0.0259994	0.85879	0.062256
SM(d36:0)	0.364333	0.354753	0.378012	0.296253	0.94799	0.58238
SM(d36:1)	4.63177	3.27565	4.01918	2.09209	0.91247	0.27794
SM(d36:2)	3.00112	1.94529	2.6986	1.42516	0.90374	0.18522
SM(d36:3)	0.130969	0.0882636	0.130023	0.0622039	0.86306	0.096083
SM(d36:4)	2.45644	1.31387	2.21902	0.681714	0.86834	0.062168
SM(d36:5)	0.215368	0.121997	0.19455	0.0801146	0.87212	0.0576
SM(d38:0)	0.163025	0.141376	0.0612211	0.105167	1.91864	0.036992
SM(d38:1)	3.89852	3.63534	4.24892	3.16592	1.0157	0.87576
SM(d38:2)	2.18767	1.24294	1.9431	0.757631	0.88346	0.060496
SM(d38:3)	0.0258021	0.0200778	0.026163	0.0219663	0.92991	0.42134
SM(d38:4)	0.498313	0.339066	0.446631	0.265813	0.91039	0.23262
SM(d38:5)	0.322548	0.216134	0.289663	0.118588	0.878	0.070931
SM(d40:0)	0.311974	0.233713	0.288655	0.180789	0.87879	0.16098
SM(d40:1)	11.8688	9.86422	12.7578	6.65862	0.90626	0.26139
SM(d40:2)	5.78885	3.83023	5.36205	2.08879	0.86009	0.056934
SM(d40:3)	0.587493	0.330975	0.579982	0.25698	0.92104	0.30152
SM(d40:4)	0.26367	0.2184	0.282777	0.143978	0.89653	0.25029
SM(d40:5)	0.223399	0.151407	0.204632	0.102966	0.90414	0.17807
SM(d41:1)	8.16115	4.88807	7.56462	2.5898	0.87563	0.081825
SM(d41:2)	2.8767	1.04671	2.83848	1.09443	1.0628	0.36966
SM(d41:3)	0.303342	0.113644	0.31625	0.149154	1.1453	0.065841
SM(d41:4)	0.174074	0.0900648	0.206923	0.095771	1.0646	0.39338
SM(d42:1)	8.54723	5.91343	11.0135	4.88365	1.0556	0.49802
SM(d42:2)	16.2504	11.2744	20.2279	10.9745	1.0495	0.5255
SM(d42:3)	9.03797	4.0538	10.0312	3.35812	1.0682	0.35305
SM(d42:4)	0.868601	0.571884	1.07193	0.512209	1.0478	0.56545
SM(d42:5)	0.454009	0.285175	0.504857	0.247956	1.0072	0.93169
SM(d42:6)	0.0980769	0.0414739	0.10689	0.0461944	1.1319	0.092993
SM(d43:1)	0.394911	0.194225	0.432174	0.162699	1.018	0.85
SM(d43:2)	0.219083	0.147358	0.208437	0.111978	1.0078	0.92505
SM(d43:3)	0.128908	0.0648903	0.144181	0.0676794	1.0804	0.2639
SM(d43:4)	0.56633	0.301847	0.620483	0.340014	1.0573	0.44631
SM(d43:5)	0.236374	0.0850261	0.239068	0.0774627	1.0515	0.45081
SM(d44:1)	0.0565988	0.038258	0.069921	0.032317	1.0385	0.60646
SM(d44:2)	0.13391	0.082098	0.157976	0.0654946	1.0245	0.75124
SM(d44:3)	0.128517	0.0929716	0.152564	0.0837076	1.0248	0.7804
SM(d44:4)	0.908981	0.498386	1.10221	0.37661	1.0449	0.5246
SM(d44:5)	1.55877	0.845611	1.81025	0.927206	1.0455	0.55461
SM(d44:6)	0.670891	0.284725	0.807311	0.29482	1.061	0.4077
SM(d44:7)	0.137323	0.074001	0.161815	0.0663833	1.0685	0.33198
SM(d44:8)	0.0837499	0.111673	0.077271	0.0917423	0.71624	0.00027096
Sph(d14:0)	0.0303154	0.0360705	0.0270163	0.0764425	1.5661	0.015997
Sph(d18:1)	0.0014367	0.00113324	0.00205077	0.00277205	1.916	0.032123
GlcSph(d18:1)	0.0016794	0.000200886	0.00316238	0.00157354	1.882	0.030898
TG(16:0_16:0_16:0)	0.069532	0.0622115	0.0630206	0.069061	1.082	0.76982
TG(16:0_16:0_16:2)	47.7584	77.3646	67.3803	110.755	1.387	0.11335
TG(16:0_16:0_16:3)	1.0328	0.923123	1.30825	1.96266	1.3339	0.16796
TG(16:0_16:0_18:0)	50.6686	56.6089	75.0317	72.6031	1.3702	0.045765
TG(16:0_16:0_18:1)	299.944	182.413	377.551	372.319	1.3089	0.02122
TG(16:0_16:0_18:2)	149.382	96.3646	200.619	178.661	1.3118	0.036035
TG(16:0_16:0_18:3)	2.89099	1.94127	3.52955	3.16714	1.1474	0.49726
TG(16:0_16:0_20:4)	16.1531	19.9993	22.4294	28.1996	1.3215	0.057884
TG(16:0_16:0_20:5)	3.71926	3.73092	5.02087	5.0225	1.3074	0.15863
TG(16:0_16:0_22:5)	2.02181	2.13804	2.77083	2.81178	1.2055	0.23133
TG(16:0_16:0_22:6)	4.7013	4.45922	5.97843	4.60291	1.1943	0.32135
TG(16:0_16:0_24:0)	0.0297155	0.0304827	0.0358435	0.0255118	1.1249	0.8622
TG(16:0_16:0_26:0)	0.0619746	0.0317995	0.070018	0.0512941	1.0406	0.94691
TG(16:0_16:0_30:1)	0.020092	0.0318781	0.0211585	0.034917	1.0186	0.95409
TG(16:0_16:1_18:0)	0.00586113	0.222669	0.0060722	0.224492	1.6279	0.33914
TG(16:0_16:1_18:1)	284.394	194.088	334.212	424.128	1.2713	0.035381
TG(16:0_16:1_18:2)	0.531144	0.707686	0.592196	1.14243	0.93963	0.9525
TG(16:0_16:1_18:3)	19.526	10.1037	22.8773	25.7279	1.2348	0.09178
TG(16:0_16:1_20:4)	21.8974	22.8679	25.8904	39.0728	1.119	0.59843
TG(16:0_16:1_20:5)	2.99789	3.62905	3.56573	4.00068	1.1834	0.37116
TG(16:0_16:1_22:6)	4.61332	3.27934	5.78841	3.31063	1.0773	0.48779
TG(16:0_16:3_18:1)	5.9992	3.69376	7.72439	7.24585	1.2688	0.032356
TG(16:0_16:3_18:2)	0.722436	0.676479	0.777829	0.996436	1.2413	0.18948
TG(16:0_18:0_18:0)	19.3315	25.2161	26.6953	40.1836	1.3356	0.10575
TG(16:0_18:0_18:1)	179.692	131.401	236.524	309.849	1.3093	0.049724
TG(16:0_18:0_20:0)	4.06635	3.55975	4.43621	5.21124	1.2132	0.30113
TG(16:0_18:0_20:1)	0.0364328	0.0643864	0.03724	0.0809313	1.1298	0.69081
TG(16:0_18:0_20:3)	1.41245	8.18051	1.50171	10.6753	0.58696	0.31449
TG(16:0_18:0_20:4)	8.81485	5.95209	11.3269	10.9121	1.2197	0.084112
TG(16:0_18:0_22:0)	0.82155	0.775738	1.01441	1.3492	1.2039	0.41561
TG(16:0_18:0_22:6)	2.03601	1.41732	2.51028	1.76942	1.1921	0.27254
TG(16:0_18:0_24:0)	0.292309	0.217303	0.357332	0.40953	1.2082	0.37789
TG(16:0_18:0_25:0)	0.0996748	0.0722623	0.111457	0.111839	1.1822	0.33489
TG(16:0_18:0_26:0)	0.0960819	0.0545704	0.109816	0.116251	1.1775	0.3818
TG(16:0_18:1_18:1)	924.567	368.632	1103.74	557.226	1.1728	0.054362
TG(16:0_18:1_18:2)	20.0023	24.5024	22.8446	27.7049	1.7098	0.50985
TG(16:0_18:1_18:3)	11.5111	7.78185	11.2356	10.5823	1.0562	0.93142
TG(16:0_18:1_19:1)	0.0922468	0.111971	0.113572	0.136292	1.039	0.97366
TG(16:0_18:1_20:0)	0.042723	0.0448618	0.0548796	0.0624267	1.3957	0.1839
TG(16:0_18:1_20:3)	121.757	57.6781	134.728	121.174	1.7297	0.0084208
TG(16:0_18:1_20:4)	85.0873	50.3559	101.036	77.9877	1.1777	0.11678
TG(16:0_18:1_21:5)	0.539414	0.414407	0.632159	0.49843	1.0617	0.72467
TG(16:0_18:1_22:0)	2.13899	1.82821	2.55419	3.7964	1.3494	0.24731
TG(16:0_18:1_22:1)	0.0313935	0.064365	0.0408714	0.0679667	0.95167	0.95393
TG(16:0_18:1_22:6)	31.1083	18.4353	36.2186	17.4633	1.0313	0.76995
TG(16:0_18:1_23:1)	0.243318	0.203503	0.3192	0.291166	1.1524	0.28184
TG(16:0_18:1_24:4)	1.17	1.10563	1.50677	1.13882	1.1056	0.46936
TG(16:0_18:1_24:5)	0.980978	1.23622	0.943671	1.41271	1.0944	0.60682
TG(16:0_18:1_24:6)	5.39136	2.56215	6.46449	3.18179	1.0995	0.24758
TG(16:0_18:2_18:2)	1.82354	7.64802	0.346332	8.827	1.1156	0.6771
TG(16:0_18:2_18:3)	79.729	43.3376	83.2658	72.8734	1.1184	0.41305
TG(16:0_18:2_20:1)	0.539733	1.67474	0.503959	2.30437	1.1113	0.7006
TG(16:0_18:2_20:4)	58.6458	34.2272	74.3405	58.3447	1.2018	0.12757
TG(16:0_18:2_21:5)	0.551514	0.558936	0.62131	0.826633	1.2058	0.34187
TG(16:0_18:2_22:6)	18.2046	10.9231	21.3075	11.0592	1.0299	0.78546
TG(16:0_18:3_20:4)	0.450856	0.857294	0.755437	1.59393	1.8113	0.0017404
TG(16:0_18:3_20:5)	0.010096	0.0163909	0.0127532	0.0132126	0.59244	0.62085
TG(16:0_18:3_22:6)	1.57382	0.971509	1.81638	0.945292	0.99931	0.99663
TG(16:0_19:0_19:0)	0.0833663	0.327305	0.0661023	0.426498	1.0506	0.94767
TG(16:0_20:4_22:6)	3.31873	1.62569	3.40165	1.57253	1.0429	0.60245
TG(16:0_20:5_20:5)	0.115857	0.0882369	0.13203	0.103972	1.1882	0.50177
TG(16:0_22:4_22:5)	1.27478	0.402064	1.37111	0.658379	1.0697	0.51958
TG(16:0_22:6_22:6)	0.229571	0.303007	0.255751	0.218757	0.86561	0.40199
TG(16:1_16:1_18:1)	17.973	28.3166	18.1462	34.7743	1.026	0.93345
TG(16:1_16:1_18:2)	0.588793	0.906363	0.749967	1.09107	1.2577	0.35923
TG(16:1_18:0_18:1)	12.4211	20.2667	13.3049	24.3415	1.2113	0.30868
TG(16:1_18:1_18:1)	1026.19	411.711	1239.22	653.398	1.781	0.045844
TG(16:1_18:1_18:2)	647.692	299.495	707.489	444.288	1.1729	0.090772
TG(16:1_18:1_30:1)	0.0676863	0.0536377	0.0803339	0.0542164	0.9889	0.95615
TG(16:1_18:2_18:2)	34.4891	24.1721	41.1667	39.1446	1.1951	0.19049
TG(16:1_18:2_18:3)	7.70029	7.12713	7.74927	7.4602	0.97059	0.9047
TG(16:1_18:2_20:4)	5.56307	0.960277	11.4023	9.12056	1.6102	0.22432
TG(16:1_18:2_22:6)	1.80428	0.134326	3.89046	2.1238	1.7947	0.0014659
TG(16:1_18:3_22:6)	0.202965	0.0279284	0.442488	0.29284	1.8705	0.0013505
TG(16:2_18:0_18:1)	0.389966	0.287678	0.502117	0.503785	1.3312	0.052869
TG(16:2_18:2_18:3)	0.486448	0.293789	0.865723	0.895258	1.5325	0.04062
TG(16:3_18:1_18:1)	3.71926	3.73092	5.04662	5.0225	1.3217	0.14037
TG(16:3_18:2_18:3)	0.122313	0.115262	0.156243	0.160696	1.0621	0.81599
TG(16:3_18:3_18:3)	0.0120462	0.0137909	0.012578	0.0133404	0.86875	0.80771
TG(18:0_18:0_18:0)	0.250554	0.168683	0.269923	0.148054	1.1102	0.21499
TG(18:0_18:0_18:1)	23.8016	23.2284	30.8023	47.6374	1.318	0.15332
TG(18:0_18:0_20:4)	3.42242	2.69968	3.92983	3.41271	1.1391	0.28322
TG(18:0_18:0_20:5)	0.739188	1.30014	1.14797	1.95862	1.7275	0.48386
TG(18:0_18:0_22:6)	0.238429	0.195494	0.271551	0.235942	1.1874	0.28382
TG(18:0_18:1_18:1)	166.374	99.873	215.381	124.66	1.1697	0.14875
TG(18:0_18:1_18:2)	214.789	130.323	241.862	135.587	1.1301	0.16278
TG(18:0_18:1_20:1)	6.81196	3.59759	7.76965	7.54538	1.1322	0.39506
TG(18:0_18:1_20:3)	19.1094	13.9239	22.8905	16.0739	1.1349	0.21857
TG(18:0_18:1_20:4)	32.4671	13.6813	40.3549	22.3518	1.105	0.27649
TG(18:0_18:1_22:0)	1.50893	1.27646	1.88518	2.30359	1.1702	0.52024
TG(18:0_18:1_22:4)	1.94563	1.69184	2.36369	3.09378	1.2159	0.1474
TG(18:0_18:1_22:5)	10.1792	5.92928	11.0642	6.37236	1.1094	0.2791
TG(18:0_18:1_22:6)	3.29495	2.04329	4.07434	1.93691	1.0208	0.86369
TG(18:0_18:1_23:1)	0.445628	0.409148	0.523056	0.432127	1.1232	0.50209
TG(18:0_18:1_24:5)	0.37895	0.269685	0.421535	0.411009	1.086	0.53564
TG(18:0_18:1_25:0)	0.104551	0.0515935	0.123209	0.0949094	1.0974	0.60891
TG(18:0_18:2_20:4)	23.9256	17.0665	31.1939	16.4106	1.0995	0.26897
TG(18:0_18:2_23:1)	0.113297	0.157452	0.123557	0.153953	1.0907	0.68525
TG(18:0_20:0_20:4)	0.229261	0.164565	0.314133	0.258015	1.1722	0.21021
TG(18:0_20:4_20:5)	1.07421	0.760896	1.23002	1.00167	1.0688	0.60059
TG(18:0_20:4_22:4)	0.627487	0.618459	0.791285	0.623739	1.0151	0.90102
TG(18:0_20:4_22:5)	0.709299	0.394198	0.89407	0.702247	1.0129	0.9157
TG(18:0_20:4_22:6)	0.634055	0.501438	0.715618	0.490025	0.88045	0.41156
TG(18:0_22:0_22:0)	0.0361826	0.0232439	0.0457764	0.0476878	1.1715	0.49809
TG(18:1_18:1_18:2)	390.377	193.211	419.392	154.255	1.0842	0.38898
TG(18:1_18:1_20:1)	16.9335	11.9232	19.7723	12.3846	1.1377	0.24529
TG(18:1_18:1_20:2)	15.74	10.9753	15.0365	8.74327	1.0121	0.90201
TG(18:1_18:1_20:3)	25.1299	19.0244	31.8848	28.5619	1.1998	0.089472
TG(18:1_18:1_20:4)	56.818	39.8051	97.7291	48.8658	1.6424	0.006997
TG(18:1_18:1_21:1)	0.356238	0.398634	0.43916	0.48674	1.0279	0.93289
TG(18:1_18:1_21:2)	0.0595781	0.0913097	0.0805353	0.093992	1.1175	0.48344
TG(18:1_18:1_21:5)	1.01221	0.496824	1.01731	0.49089	1.0301	0.77983
TG(18:1_18:1_22:1)	1.29821	1.80661	1.72208	2.09802	1.3627	0.26543
TG(18:1_18:1_22:4)	10.4106	6.96161	11.3885	7.19445	1.1265	0.22275
TG(18:1_18:1_22:6)	9.49167	6.13328	9.74099	9.92118	1.0403	0.7294
TG(18:1_18:1_23:1)	0.161297	0.153127	0.171555	0.143031	1.1058	0.515
TG(18:1_18:1_24:4)	0.105423	0.139203	0.134889	0.137754	1.1204	0.49947
TG(18:1_18:1_24:5)	1.0513	0.615532	1.20401	0.689288	1.1096	0.39891
TG(18:1_18:1_24:6)	0.649184	0.567793	0.76892	0.539584	1.061	0.55863
TG(18:1_18:1_26:1)	0.124708	0.0712442	0.1368	0.0953118	1.1168	0.35001
TG(18:1_18:2_18:2)	254.085	164.208	274.527	170.257	1.1053	0.37006
TG(18:1_18:2_18:3)	80.6317	65.8733	99.377	71.1932	1.0614	0.67989
TG(18:1_18:2_19:1)	0.444803	0.347887	0.580658	0.41164	0.85435	0.71822
TG(18:1_18:2_20:1)	21.3454	12.9985	23.0518	14.7202	1.1203	0.26128
TG(18:1_18:2_20:3)	0.935221	1.19887	1.26989	1.27719	1.165	0.25043
TG(18:1_18:2_20:4)	51.6925	22.9115	68.1879	41.1464	1.472	0.0039247
TG(18:1_18:2_20:5)	9.07764	5.6529	12.655	7.48338	3.2922	0.033807
TG(18:1_18:2_21:1)	0.361763	0.22734	0.390535	0.265627	1.0328	0.81737
TG(18:1_18:2_21:5)	0.174324	0.213466	0.2292	0.212995	1.2409	0.23561
TG(18:1_18:2_22:1)	1.55585	1.10856	1.83405	1.15972	1.1306	0.29124
TG(18:1_18:2_22:4)	6.0537	3.88657	6.00683	4.43461	1.0026	0.9805
TG(18:1_18:2_22:5)	4.05256	2.77364	4.71018	3.02806	1.0949	0.48116
TG(18:1_18:2_22:6)	10.0657	6.08476	11.2929	5.37682	1.0243	0.81986
TG(18:1_18:2_23:1)	0.177229	0.274587	0.193108	0.233188	0.97497	0.87821
TG(18:1_18:2_24:1)	0.460519	0.347413	0.57521	0.370943	1.1167	0.40791
TG(18:1_18:2_26:1)	0.0948147	0.06696	0.108781	0.0534929	1.0463	0.69837
TG(18:1_18:3_20:5)	0.134893	0.120047	0.137084	0.0908217	0.88163	0.67333
TG(18:1_20:3_22:4)	1.03231	0.728326	1.12456	0.897231	1.0276	0.7906
TG(18:1_20:4_20:5)	1.34689	1.25281	1.71854	1.31759	0.97678	0.88544
TG(18:1_20:4_22:4)	0.700822	0.402996	0.974311	0.9071	1.4185	0.0061568
TG(18:1_20:4_22:5)	0.825308	0.182834	1.67634	0.898716	2.428	0.00091608
TG(18:1_20:4_22:6)	1.22271	0.551449	1.63139	1.12085	1.3148	0.35657
TG(18:1_20:5_20:5)	1.61048	0.870883	2.37221	1.87311	2.477	0.0025932
TG(18:1_20:5_22:6)	0.134613	0.167119	0.217644	0.21872	1.2806	0.31553
TG(18:1_22:6_22:6)	0.100395	0.182539	0.0970306	0.128117	0.81077	0.37358
TG(18:2_18:2_18:3)	10.1389	10.5054	12.1788	13.6643	0.93845	0.80108
TG(18:2_18:2_20:4)	5.68024	3.5812	7.19229	4.61018	1.1116	0.3797
TG(18:2_18:2_22:6)	2.62031	2.30623	2.9921	2.7245	1.0493	0.63124
TG(18:2_18:3_18:3)	1.56215	0.855968	1.74559	1.04271	0.77424	0.67807
TG(18:2_18:3_18:4)	0.140784	0.100856	0.153268	0.1382	0.67949	0.6598
TG(18:2_18:3_20:4)	2.33422	1.65697	2.48857	1.90312	1.0641	0.61631
TG(18:2_18:3_20:5)	0.306421	0.319556	0.392357	0.35161	0.97584	0.90818
TG(18:2_18:3_22:6)	0.722868	0.682556	0.808171	0.671397	0.96484	0.82215
TG(18:2_20:4_22:6)	0.363094	0.342022	0.406626	0.319432	0.99997	0.99982
TG(18:2_20:5_22:6)	0.0933858	0.111869	0.10974	0.0830324	0.93013	0.70869
TG(18:3_18:3_18:3)	0.0942302	0.0945824	0.110123	0.0991965	1.1226	0.40085
TG(18:3_18:3_18:4)	0.00926225	0.0128441	0.012173	0.0135877	1.05	0.86364
TG(18:3_18:3_20:5)	0.014034	0.0263724	0.0139723	0.0366925	0.83115	0.67319
TG(18:3_18:3_22:6)	0.0839498	0.149419	0.101003	0.107462	0.93057	0.79579
