# Supplementary material for: Plasma lipidome dysregulation in frontotemporal dementia reveals shared, genotype‐specific, and severity‐linked alterations
Source: Alzheimers Dement. 2025 Sep 8;21(9):e70631. doi: 10.1002/alz.70631 (PMC12417310; doi:10.1002/alz.70631)
Supplement: Supplementary file 4 — Supporting Information [file ALZ-21-e70631-s003.xlsx]

## Sheet: Supplementary-S2
Supplementary Table 2: Correlation Between Lipid Species and CDR+NACC FTLD-SB. Spearman’s correlation coefficients and p-values for lipid species and CDR+NACC FTLD-SB in FTD-GRN, FTD-C9ORF72, and FTD-MAPT patients (CDR+NACC FTLD-SB > 0 at first visit).
FTD-GRN	Spearman coefficient	p-value	FTD-C9ORF72	Spearman correlation	p-value	FTD-MAPT	Spearman correlation	p-value
GlcSph(d18:1)	0.46	0.021	TG(14:0_16:0_18:3)	0.45	0.11	PC(18:2_16:1)	0.78	0.011
Cer(d18:1_23:0)	0.45	0.024	TG(18:1_18:3_18:3)	0.38	0.18	SM(d40:3)	0.71	0.013
Hex1Cer(d18:1_23:0)	0.397	0.049	Hex1Cer(d18:1_23:0)	0.36	0.21	PE(P-18:1_20:4)	0.65	0.01
Cer(d18:1_24:0)	0.384	0.054	TG(16:0_18:2_20:5)	0.32	0.26	SM(d42:3)	0.65	0.01
TG(14:0_18:1_18:1)	0.381	0.06	TG(16:0_18:1_20:3)	0.3	0.29	PC(O-18:4_18:1)	0.62	0.02
PC(18:2_18:0)	0.367	0.071	TG(16:0_16:1_18:4)	0.29	0.31	PA(16:0_16:0)	0.58	0.03
TG(16:1_18:2_18:3)	0.357	0.08	TG(16:1_18:1_20:6)	0.28	0.32	PC(18:0_18:2)	0.57	0.03
GM3(d18:1_16:0)	0.362	0.01	TG(16:0_18:2_18:3)	0.28	0.34	GD3(d18:1_24:1)	0.56	0.04
TG(14:0_16:0_20:4)	0.355	0.081	TG(16:0_18:1_16:2)	0.27	0.34	TG(16:0_18:1_20:3)	0.56	0.04
Cer(d18:0_23:0)	0.348	0.088	TG(14:0_18:2_18:3)	0.27	0.35	PE(O-18:1_20:4)	0.54	0.04
TG(16:0_18:0_23:0)	0.33	0.107	SM(d36:0)	-0.28	0.34	Cer(d18:2_24:0)	0.53	0.05
S(d18:1)	0.322	0.117	SM(d43:2)	-0.28	0.34	GD1 d20:1/18:0	0.53	0.05
Cer(24:1_d16:1)	0.319	0.121	TG(16:0_20:4_22:6)	-0.28	0.34	SM(d40:2)	0.52	0.06
TG(16:0_16:0_20:4)	0.318	0.122	GM3 d20:1/18:1	-0.29	0.31	PC(22:5_16:0)	0.5	0.07
SM(d40:1)	-0.341	0.095	PC(20:1_20:5)	-0.3	0.3	SM(d18:1_24:1)	0.49	0.08
SM(d32:1)	-0.344	0.093	PC(20:3_20:3)	-0.3	0.3	PC(16:3_22:2)	0.47	0.09
Cer(m18:1_22:0)	-0.344	0.092	PE(P-18:0_18:2)	-0.3	0.29	PC(18:1_18:4)	0.45	0.1
PC(22:4_18:0)	-0.347	0.089	GT1 d18:1/16:0	-0.31	0.28	AcCa(18:2)	0.45	0.11
TG(16:0_16:2_18:2)	-0.359	0.078	TG(18:0_18:1_20:3)	-0.31	0.28	PC(O-22:6_16:2)	0.45	0.11
Cer(d18:2_23:0)	-0.366	0.072	GD1(d18:1_16:0)	-0.32	0.27	TG(18:1_18:1_18:2)	0.45	0.11
SM(d35:1)	-0.366	0.072	SM(d44:4)	-0.36	0.21	GT1 d18:1/16:0	-0.41	0.14
TG(16:0_18:1_20:1)	-0.38	0.061	SM(d42:0)	-0.39	0.16	TG(12:0_18:2_20:4)	-0.41	0.14
TG(21:0_18:1_18:2)	-0.392	0.053	TG(18:1_20:4_22:6)	-0.4	0.16	TG(18:1_18:1_22:6)	-0.45	0.11
LPE(18:0)	-0.392	0.052	GD3(d18:1_18:0)	-0.4	0.15	TG(18:0_18:1_22:6)	-0.47	0.09
TG(16:0_18:2_18:4)	-0.398	0.049	SM(d42:1)	-0.41	0.14	SM(d38:0)	-0.48	0.06
LPC(16:0)	-0.4	0.048	ChE(18:2)	-0.42	0.14	PC(18:1_18:0)	-0.5	0.07
TG(16:0_20:5_20:5)	-0.4	0.047	SM(d34:0)	-0.42	0.14	TG(22:0_18:1_18:3)	-0.59	0.03
SM(d43:2)	-0.403	0.046	TG(18:1_18:2_22:6)	-0.43	0.13
TG(18:1_18:2_18:3)	-0.407	0.043	SM(d44:6)	-0.43	0.12
Cer(d18:2_24:0)	-0.415	0.039	TG(22:0_18:1_18:1)	-0.43	0.12
DG(18:1_18:2)	-0.418	0.038	SM(d43:1)	-0.44	0.11
SM(d38:1)	-0.429	0.032	PC(16:0_22:6)	-0.46	0.1
SM(d43:1)	-0.44	0.028	SM(d38:2)	-0.49	0.08
TG(16:0_18:1_20:3)	-0.455	0.022	ChE(20:4)	-0.49	0.08
LPC(P-16:0)	-0.458	0.021	PC(20:4_16:0)	-0.52	0.06
TG(18:1_18:1_18:2)	-0.462	0.02	PE(P-18:0_20:4)	-0.52	0.05
TG(16:0_18:1_18:3)	-0.467	0.018	SM(d42:3)	-0.53	0.05
AcCa(18:0)	-0.491	0.013	SM(d38:1)	-0.54	0.05
SM(d39:1)	-0.502	0.01	TG(16:0_18:0_22:6)	-0.54	0.05
LPC(20:3)	-0.504	0.01	TG(18:1_18:2_20:5)	-0.54	0.05
			ChE(22:5)	-0.68	0.01
